# Supplementary material for: Region-Specific Gene Expression Changes Associated with Oleoylethanolamide-Induced Attenuation of Alcohol Self-Administration
Source: Int J Mol Sci. 2024 Aug 19;25(16):9002. doi: 10.3390/ijms25169002 (PMC11354326; doi:10.3390/ijms25169002)
Supplement: Supplementary file 1 [file ijms-25-09002-s001.zip]

Archive with 1 entries (1 files):
- ijms-3117548-supplementary.pdf
